# Supplementary material for: Association Between Improvement in Baseline Mood and Long-Term Use of a Mindfulness and Meditation App: Observational Study
Source: JMIR Ment Health. 2019 May 8;6(5):e12617. doi: 10.2196/12617 (PMC6707590; doi:10.2196/12617)
Supplement: Multimedia Appendix 1 [file mental_v6i5e12617_app1.xlsx]

## Sheet: Sheet1
	Assigned Cluster	Clinical Assignment	Emotion	Assigned Emotional Score
	1: Anger	Angry	Angry1, Annoyed2, Disgusted3, Frustrated4, Grumpy5, Irritated6, Resentful7	-1
			Impatient8	0
		Depressed	Pessimistic9	-1
		None	Closed-minded10, Defensive11, Full of Contempt12, Full of Dislike13, Jealous14, Judgmental15	-1
	2: Depression	Depressed	Depressed16, Disappointed17, Discouraged18, Sad19, Self Critical20, Unhappy21	-1
		None	Alienated22, Arrogant23, Ashamed24, Bullied25, Defeated26, Despairing27, Despondent28, Envious29, Grieving30, Guilty31, Heartbroken32, Helpless33, Hurt34, Insecure35, Insulted36, Isolated37, Lacking Confidence38, Lonely39, Longing40, Overwhelmed41, Powerless42, Rejected43, Remorseful44, Vulnerable45	-1
			Competitive46, Embarrassed47, Homesick48, Not Confident49, Sensitive50	0
	3: Anxious	Anxiety	Anxious51, Concerned52, Nervous53, Restless54, Worried55	-1
		None	Apprehensive56, Disconnected57, Distracted58, Mixed Up59, Scattered60, Stressed61, Uneasy62	-1
	4: Tired	Anxiety	Afraid63, Panicked64	-1
		None	Achy65, Clingy66, Exhausted67, Fatigue68, In Pain69, Insomnia70, Lazy71, Suspicious72, Tired73, Torn74	-1
			Apathetic75, Bored76, Conflicted77, Confused78, Guarded79, Hesitant80, Indifferent81	0
	5: Compassion	None	Caring82, Compassionate83, Empathetic84, Equanimous85, Fiery86, Kind87, Non-judgmental88, Trusting89	1
	6: Calm	Positive	Calm90, Relaxed91	1
		None	Balanced92, Connected93, Grounded93, Loving95, Neutral96, Open-hearted97, Open-minded98	1
	7: Excited	Positive	Enthusiastic99, Excited100, Satisfied101	1
		None	Creative102, Fulfilled103, Glad104, Joyful105, Proud106, Relieved107	1
	8: Grateful	Positive	Content108, Happy109, Hopeful110	1
		None	Appreciative111, Encouraged112, Grateful113, Strong114, Thankful115	1
